# Supplementary material for: Sensitization to Lanolin in North-Eastern Italy, 1997–2021: Prevalence, Risk Factors and the Impact of Occupation
Source: Life (Basel). 2024 Jul 23;14(8):916. doi: 10.3390/life14080916 (PMC11355248; doi:10.3390/life14080916)
Supplement: Supplementary file 1 [file life-14-00916-s001.zip]

Archive with 1 entries (1 files):
- life-3110493-supplementary.pdf
